# Supplementary material for: Phospholipid imbalance impairs autophagosome completion
Source: EMBO J. 2022 Oct 27;41(23):e110771. doi: 10.15252/embj.2022110771 (PMC9713711; doi:10.15252/embj.2022110771)
Supplement: Supplementary file 6 — Movie EV4 [file EMBJ-41-e110771-s010.zip]

Archive with 5 entries (4 files):
- Movie 4/
- Movie 4/movie 4.mp4
- __MACOSX/Movie 4/._movie 4.mp4
- Movie 4/movie 4 .docx
- __MACOSX/Movie 4/._movie 4 .docx
