# Supplementary material for: Phospholipid imbalance impairs autophagosome completion
Source: EMBO J. 2022 Oct 27;41(23):e110771. doi: 10.15252/embj.2022110771 (PMC9713711; doi:10.15252/embj.2022110771)
Supplement: Supplementary file 7 — Movie EV5 [file EMBJ-41-e110771-s003.zip]

Archive with 5 entries (4 files):
- Movie 5/
- Movie 5/movie 5.mp4
- __MACOSX/Movie 5/._movie 5.mp4
- Movie 5/movie 5.docx
- __MACOSX/Movie 5/._movie 5.docx
